# Supplementary material for: Salidroside Ameliorates Depression by Suppressing NLRP3-Mediated Pyroptosis via P2X7/NF-κB/NLRP3 Signaling Pathway
Source: Front Pharmacol. 2022 Apr 12;13:812362. doi: 10.3389/fphar.2022.812362 (PMC9039222; doi:10.3389/fphar.2022.812362)
Supplement: Supplementary file 2 [file DataSheet2.ZIP]

Archive with 3 entries (2 files):
- Supplementary materials/
- Supplementary materials/supplementary materials 2 ( original western blot  figures).pdf
- Supplementary materials/Supplementary materials.pdf
